# Supplementary material for: The Super-Seniors Study: Phenotypic characterization of a healthy 85+ population
Source: PLoS One. 2018 May 24;13(5):e0197578. doi: 10.1371/journal.pone.0197578 (PMC5967696; doi:10.1371/journal.pone.0197578)
Supplement: S4 Table — (XLSX) [file pone.0197578.s007.xlsx]

## Sheet: Sheet1
Group	Smoker	Sex	BMI	Total Children	Menopause	IADL	TUG	GDS	MMSE
Case	Never	F	19.9934	2	45	22	14	0	30
Case	Never	F	22.6713	6	47.5	21	11	0	29
Case	Never	F	23.2246	4	50	23	13	1	27
Case	Never	M	25.9976	0		23	11	1	25
Case	Never	M	26.7902	2		23	21	2	24
Case	Quit	F	22.6774	3	48	19	13	3	29
Case	Quit	M	21.5887	0		6
Case	Quit	M	22.5941	4		21	15	3	30
Case	Quit	F	18.9685	3	54	23	14	3	29
Case	Quit	M	20.2292	1		22	10	2	30
Case	Never	M	28.498	6		23	13	2
Case	Quit	F	23.4776	2	50	23	10	0	29
Case	Quit	M	24.9334	2		23	11	0	30
Case	Quit	F	24.4346	1	45	21	13	0	29
Case	Quit	F	26.072	2	32	23	12	2	28
Case	Quit	F	15.681	2	45	16	15	5	28
Case	Never	M	27.1219	3		23	11	1	29
Case	Quit	F	20.6657	2	50	9	17	1
Case	Never	F	37.6738	3	49	16	13	1	29
Case	Quit	M	24.8066	2		23	11	2	29
Case	Quit	F	26.7531	0	45	22	18	2	30
Case	Never	F	22.1288	2	52	22	18	5	29
Case	Quit	F	28.5297	0	57	23	9	3	28
Case	Quit	F	23.1965	3	42.5	20	14	6	28
Case	Quit	M	22.5112	4		23	6	0	28
Case	Never	M	24.0466	4		21	21	10	29
Case	Never	M	23.529	3		23	12	0	30
Case	Never	F	31.0652	7	45	18	15	3	29
Case	Never	F	22.0664	1	50	22	8	0	30
Case	Never	F	25.1274	2	38	23	10	0	29
Case	Quit	M	23.1775	3		23	9	1	30
Case	Never	F	25.9163	5	52	22	12	2	28
Case	Never	F	18.3645	4	54.5	19	11	3	27
Case	Never	M	26.2549	2		23	18	3	26
Case	Never	F	20.3691	4	52.5	20	11	1	30
Case	Quit	F	26.8277	1	50	19	12	3	27
Case	Never	F	27.2632		47.5	19	14	4
Case	Quit	F	22.4168	2		21	14	0	29
Case	Quit	M	25.0581	0		22	10	2	28
Case	Quit	F	25.4461	3	48	23	15	2	30
Case	Quit	M	30.4651	4		23	10	3	28
Case	Never	F	29.8098	5	34.5	21	12	1	29
Case	Never	F	18.6082	3		16	18	4	30
Case	Quit	F	21.5801	4	50	22	11	3	26
Case	Never	F	20.5993	1	52.5	20	11	1	30
Case	Never	F	31.3507	2	52.5	23	10	0	29
Case	Quit	F	26.4559	2	52.5	18	17	3	28
Case	Never	F	26.072	2	44.5	23	12	0	28
Case	Never	M	19.0198	5		20	6	0
Case	Quit	F	23.6286	1	44	14	12	2	29
Case	Quit	F	23.8567	3		22	10	0	28
Case	Quit	F	19.9092	3		18	11	3	30
Case	Never	M	20.466	3		22	9	2	29
Case	Quit	F	22.3175	4	44.5	23	6	0	28
Case	Quit	F	24.1827	2	52.5	23	9	1	30
Case	Quit	M	26.5743	4		23	9	1	27
Case	Current	M	25.3285	2		23	12	1	28
Case	Never	F	22.6717	3	51.5	23	6	2	28
Case	Never	F	23.5573	2	37	23	11	3	25
Case	Never	M	34.5115	2		23	13	2	30
Case	Quit	F	26.6225	3	64.5	23	10	3	28
Case	Never	M	27.67	0		22	13	3	29
Case	Never	F	23.5573	0	48	17	8	2	29
Case	Never	F	20.0263	4	42.5	18	11	9	26
Case	Quit	F	23.7238	3	43	19	18	1	30
Case	Never	F	29.8775	2	45	21	12	2
Case	Quit	F	21.7971	3	45	23	12	6	29
Case	Never	F	23.7344	4	50	22	11	0	30
Case	Never	F	28.3392	2	54.5	19	15	0	30
Case	Quit	M	23.0209			18	10	1	25
Case	Current	F	23.9938	3	44	19	15	3
Case	Never	F	25.0854	2	48	23	12	1	23
Case	Never	M	26.9098	2		18	14	1	28
Case	Quit	F	21.2822	1	44	23	11	0	30
Case	Quit	M	24.7148			23	5	0	30
Case	Quit	F	15.1142	2		17	38	1	27
Case	Quit	M	28.4069	2		13	13	1	24
Case	Never	F	22.3175	4	53	23	9	0	30
Case	Never	F	22.8603	3	50	19	8	1	25
Case	Never	F	24.5062	4	60	17	43	2	29
Case	Never	F	20.7234	3	47	23	15	1	30
Case	Quit	F	25.7767	4		15	14	0
Case	Quit	F	21.8711	1	45	23	12	2	29
Case	Never	F	18.8794	2	54.5	22	11	4	30
Case	Quit	F	26.306	0	45	22	11	0
Case	Never	F	21.0776	2	36	23	9	3	29
Case	Never	F	24.9385	4	52.5	17	15	1	29
Case	Quit	F	25.4207	2	47.5	19	14	3	30
Case	Quit	F	25.9719	2	57.5	23	8	1	27
Case	Never	M	31.3507	2		23	13	2	30
Case	Quit	F	21.0776	2	52.5	21	20	1	28
Case	Never	F	19.9183	0	50	23	12	2	29
Case	Never	F	22.6522	1		21	14	4	30
Case	Quit	M	24.5112	1		20	10	0	29
Case	Never	F	25.6828	3		20	15	3	30
Case	Never	F	18.8369	2	50	21	11	1	29
Case	quit	M	21.9688	1		20	14	2	29
Case	Never	F	21.7267	0		23	10	1	28
Case	Never	F	26.1672	8	50	22	8	1	29
Case	Never	F	29.0964	0	51	23	10	2	29
Case	Never	M	27.67	4		23	11	2	29
Case	Quit	M	24.3898	2		23	7	0	30
Case	Quit	F	21.4318	1	44.5	18	10	0	30
Case	Quit	F	23.0492	2	47.5	17	18	2	29
Case	Never	F	21.609	2		20	12	7	29
Case	Quit	M	19.5756	3		20	14	3	29
Case	Quit	M	25.7446	0		9	9	3
Case	Never	F	27.6676	5	40	16	12	3	28
Case	Never	F	20.2999	7		16	13	2	24
Case	Never	F	20.939	1	64.5	8	16	13	30
Case	Never	F	29.9503	1	50	23	16	0	29
Case	Quit	F	27.454	3	55	23	10	3	28
Case	Quit	M	24.3898	3		23	9	1	29
Case	Never	F	30.7952	4	50	20	9	1	26
Case	Quit	M	29.0056	4		20	16	1	27
Case	Never	F	36.1497	3	59	23	9	2	30
Case	Quit	F	23.8567	4	46	23	12	2	30
Case	Never	F	29.0783	3	50	23	15	1	29
Case	Never	M	19.7375	7		18	15	1	28
Case	Never	F	23.2381	2		4	12	2
Case	Quit	M	23.616	4		9	9	0
Case	Never	M	22.1487	3		23	9	0	29
Case	Never	F	20.2999	2	45	23	10	0	30
Case	Quit	F	23.4333	7	50	23	8	2	30
Case	Quit	M	28.2635	4		22	11	2	27
Case	Never	F	23.2031	3	47.5	23	16	2	29
Case	Quit	F	26.1522	5	42	23	12	1	27
Case	Never	F	23.6851	2	42	22	11	4	29
Case	Quit	F	35.4412	2	42	23	12	0	29
Case	Never	F	19.5278	2		3		6	16
Case	Current	F	23.2031	4		20	15	1	28
Case	Quit	M	26.6229	0		23	23	3	29
Case	Never	F	21.0721	6	50	23	11	0	29
Case	Quit	F	22.2935	2		23	10	1	25
Case	Quit	F	24.7972	0	42	23	15	2	28
Case	Never	F	31.1598	3	50	12	23	1
Case	Never	F	32.1873	3	50	18	12	2	29
Case	Quit	M	21.8243	2		23	13	0	29
Case	Never	M	24.3694	8		9	21	0
Case	Quit	M	19.3664	4		20	13	0
Case	Never	F	23.0227	4	45	23	8	1	30
Case	Never	M	23.0209	1		23	25	1	26
Case	Never	F	23.4089	3	52.5	22	21	4	28
Case	Never	F	23.8567	0	49	23	10	2	29
Case	Quit	M	22.4946	2		23	10	1	30
Case	Never	F	28.4907	0	34	22	12	1
Case	Quit	F	24.3636	0	50	23	15	4	25
Case	Quit	F	28.4528	1	52.5	23	18	1	30
Case	Quit	F	20.0149	4	48	23	10	7	29
Case	Quit	F	25.5052	3		19	14	2	28
Case	Quit	M	23.6724	2		23	8	0	29
Case	Never	F	27.2056	3	52	22	18	1	30
Case	Never	F	25.6828	0	50	23	10	0	29
Case	quit	M	20.2996	3		23	10	1	28
Case	Quit	F	21.6374	4	42	23	12	0	29
Case	Current	F	24.6891	2	42	22	11	3	27
Case	Never	F	32.736	2	50	23	11	0	29
Case	Quit	F	25.0549	2	40	23	11	1	28
Case	Never	F	24.3898	2	65	23	11	1	29
Case	Never	F	23.4089	2	58	18	11	1	29
Case	Never	F	24.1266	3	50	23	9	1	27
Case	Current	M	33.6701	4		19	14	1	26
Case	Never	F	23.0492	2	55	23	12	0	30
Case	Never	F	27.3389	3	50	23	10	1	29
Case	Current	M	21.7057	3		23	9	2	29
Case	Never	F	23.7238	3	42	23	8	1	30
Case	Quit	M	26.5784	0		16	17	0	27
Case	Quit	F	21.4318	3		23	9	0	29
Case	Quit	F	20.4961	3	45	23	9	1	30
Case	Never	F	20.6994	1	42.5	23	10	0	30
Case	Quit	F	25.5052	0	53	23	11	0	30
Case	Never	F	25.2442	7	54.5	18	18	0
Case	Quit	M	23.1823	1		23	9	2	29
Case	Never	F	24.8403	4	40	23	10	0	28
Case	Quit	M	28.5168	2		23	17	6	27
Case	Never	F	26.7455	6	47.5	23	9	2	28
Case	Quit	F	22.3117	4	47	23	9	0	29
Case	Quit	F	25.6942	3	50	23	7	1	29
Case	Never	F	31.2814	0	52	23	15	3	29
Case	Never	F	30.8936	2	50	23	9	0	29
Case	Never	F	23.4266	3	46	23	12	0	30
Case	Never	F	17.2612	3
Case	Never	F	19.1372	4		17	14	4
Case	Quit	F	24.9586	0	34.5	23	10	0	27
Case	Never	M	25.8398	3		23	10	12	29
Case	Never	F	17.358	4		23	9	0
Case	Never	F	22.1045	2	30	23	9	2	27
Case	Quit	F	22.4946	3	53	23	10	0	30
Case	Quit	M	21.7407	3		23	5	0	29
Case	Quit	M	22.7393	0		23	12	0	30
Case	Never	F	22.1404	1	36	23	11	0	29
Case	Never	M	20.8031	4		23	19	2	29
Case	Never	M	30.8539	4		20	8	0	30
Case	Quit	M	32.1873	2		23	27	4	30
Case	Never	F	23.6286	2	54	23	13	0	27
Case	Never	F	26.7008	0	42	23	27	1	29
Case	Never	F	26.4559	3	52.5	23	12	0	30
Case	Never	F	25.7864	6	42	23	11	0	29
Case	Quit	F	23.0209	1	42	18	10	4	29
Case	Quit	M	26.7744	1		19	10	4
Case	Quit	M	25.3941	3		22	10	2	29
Case	Never	F	20.9005	2	50	23	10	0	28
Case	Quit	F	21.7861	2	48	23	12	0	29
Case	Never	F	26.7744	3	45	23	18	2	29
Case	Quit	F	24.4097	2	42	23	11	2	30
Case	Never	F	27.2056	1	46.5	23	13	1	30
Case	Never	F	25.6035	0	50	23	11	2	28
Case	Quit	M	28.8851			23	15	4	25
Case	Quit	F	25.1514	2	50	23	10	2	28
Case	Never	F	25.7446	2	50	18	22	2
Case	Never	F	32.2208	3	40	16		4	27
Case	Never	M	21.0579	4		14	10	0
Case	Quit	F	21.9486	1	54	23	10	1	30
Case	Never	F	20.8486	2	50	23	11	1	30
Case	Never	F	30.293	2	46	23	20	0
Case	Never	F	20.5462	2	57	23	10	0	30
Case	Quit	F	42.0638	2	53	7	38	6	26
Case	Never	F	23.427	1	46	23	14	6
Case	Never	F	20.8947	3	55	23	6	0	29
Case	Never	F	28.2735	2	50	16	11	0	28
Case	Never	M	22.1487	2		23	11	1	30
Case	Never	F	23.1965	0	50	23	9	1	27
Case	Never	F	25.4207	2	50	23	13	1	29
Case	Never	F	21.9688	4	50	23	11	0	29
Case	Quit	M	23.4776	1		23	11	1	30
Case	Quit	M	20.5161	3		23	13	0	28
Case	Never	F	26.1522	2	50	23	9	0	30
Case	Quit	M	23.0536	1		23	10	1	30
Case	Never	M	23.0536	0		23	10	0	24
Case	Never	F	26.3625	4	45	23	10	0	29
Case	Quit	M	24.9542	1		23	15	0	30
Case	Quit	F	23.0428	2	47.5	23	10	1	26
Case	Never	M	24.5443	3		22	8	0	29
Case	Quit	M	25.9569	2		23	15	0	29
Case	Quit	M	25.8402	2		23	9	2	30
Case	Never	F	19.1856	3	50.5	23	8	0	28
Case	Never	F	22.4824	3	52	23	7	0	29
Case	quit	F	27.9247	2	43	23	10	0	28
Case	quit	M	25.0878	4		23	8	2	28
Case	Quit	F	19.8506	1	42	23	8	1	29
Case	quit	M	21.5204	2		23	10	2	30
Case	Quit	M	24.8865	5		23	12	0	26
Case	Never	F	18.9685	1	50	23	6	0	27
Case	Never	M	22.2378	2		23	9	0	30
Case	Never	F	24.7495	2	39	23	8	0	30
Case	Never	F	19.6485	3		23	11	0	28
Case	Never	M	24.8202	2		20	11	0	30
Case	Never	F	29.6175	3		23	13	1	30
Case	Never	F	26.3625	1	64.5	23	10	0	30
Case	Quit	F	22.3117	3	44.5	20	18	0	28
Case	Quit	F	27.3945	3	42	23	15	6	29
Case	quit	F	24.8865	3	50	23	12	0	29
Case	Never	F	23.9116	1	55	23	7	0	29
Case	Quit	F	27.1217	2	52	23	11	4	28
Case	Never	F	22.6774	0		23	10	1	28
Case	Quit	F	21.4644	4	52.5	23	10	0	29
Case	Quit	M	21.9486	6		23	7	0	28
Case	Quit	M	21.4644	4		23	11	1	30
Case	Quit	F	23.4611	2		23	9	1	30
Case	Quit	M	23.7729	2		21	9	1	26
Case	Never	F	21.0315	3	50	23	6	1	30
Case	Quit	M	26.5784	3		23	9	0
Case	Quit	F	24.6891	2	50	23	10	1	29
Case	Quit	M	21.1151	2		23	11	0	28
Case	Quit	F	27.1177	2	45	23			30
Case	Never	F	19.1349	5		23	13	0	29
Case	Never	F	20.8486	3		23	11	0	30
Case	Quit	F	21.4539	2	55	23	11	0	26
Case	Never	F		5		23	11	1
Case	Current	M	26.3984	2		23	12	0	27
Case	Quit	F	23.7747	1	50	23	10	1	29
Case	Quit	M	23.4908	2		23	7	0	28
Case	Never	F	31.09	3	42	23	14	0	29
Case	Quit	F	19.0198	1	50	23	11	2	25
Case	Quit	M	23.9206	2		21	10	8	28
Case	Never	F	18.9419	3	47	23	12	1	27
Case	Never	F	28.3396	3	41	23	9	0
Case	Never	M	23.2947	4		23	10	1
Case	Never	F	23.0428	3	43	23	11	1	26
Case	Never	M	27.7585	2		23	13	1	30
Case	Quit	F	23.7344	0		23	12	2	28
Case	Never	F	23.1283	0	46	23	10	0	30
Case	Quit	F	20.9005	4		23	11	0	28
Case	Never	F	29.8565	2	54.5	22	16	2	29
Case	Quit	F		3		21	30	3	28
Case	Never	F	18.4711	0	53	23	9	0	30
Case	Quit	F	24.5606	4		23	11	3	29
Case	Never	F	16.8146	4	45	23	8	0	29
Case	Quit	F	18.5979	3		22	12	3	29
Case	Never	F	22.8475	0	50	23	6	4	24
Case	Quit	M	25.1019	1		23	10	0	28
Case	Quit	M		3		23		0
Case	Never	F	26.518	2	52	23	10	0	29
Case	Quit	M	24.0283	4		23	9	3	29
Case	Quit	F	21.4539	5	44.5	23	10	1	27
Case	Quit	F	20.782	0	50	23	9	2	29
Case	Quit	F	25.7446	4	57	23	11	3	30
Case	Quit	F	18.4693	2	48	23	12	0	28
Case	Quit	F	17.8894	1	42.5	23	12	1	30
Case	Quit	M	29.1903	1		23	13	3	29
Case	Never	F	35.15	4	35	20	13	1	29
Case	Never	F	20.5042	2	45	15	11	3	28
Case	Never	F	21.4539	4	50	20	11	4	27
Case	Never	F	36.6644	8	55	23	9	0	29
Case	Quit	F	22.312	3	43	23	14	4	23
Case	Quit	M	30.2545	5		23	10	4	26
Case	Quit	M	23.5651	4		23	12	0	30
Case	never	F	33.9708	4	52.5	23	9	0	29
Case	Never	F	21.0315	2	67	23	11	0	30
Case	Never	F	17.7719	1	45	18	17	5	29
Case	Never	F	17.368	2	55	23	10	1	24
Case	Quit	F	28.6624	4		7	16	2	25
Case	Never	F	29.2105	0	52	22	8	2	30
Case	Never	M	24.5432	2		23	15	1	29
Case	Quit	M	21.2846	3		23	22	5	24
Case	Quit	F	21.2822	4	55	14	15	4	27
Case	Quit	F	22.2617	2	64.5	23	11	4	29
Case	Never	F	20.1171	2	38	18	14	3	30
Case	Never	F	31.3028	4	53	21	24	3	29
Case	Quit	M	24.2654	3		23	10	0	29
Case	Quit	M	28.3097	1		23	12	0	30
Case	Never	F	30.2681	4	50	18	26	1
Case	Quit	M	26.9553	2		23	10	0	27
Case	Never	F	20.7988	2	55	23	14	1	26
Case	Never	F	21.2547	4	54.5	23	18	5	28
Case	Never	M	25.359	3		21	17	1	27
Case	Quit	F	25.125	1		23	10	1	25
Case	Quit	M	23.5651	2		23	9	0	29
Case	Quit	M	25.0149	4		23	10	0	29
Case	Never	F	18.636	1		23	12	2	26
Case	Never	F	22.1968	3		23	9	0	28
Case	Never	F	20.6994	2	54.5	23	8	1	25
Case	Quit	F	26.4561	3		23	8	2	29
Case	Quit	F	24.6891	1	50	23	9	0	30
Case	Never	M	24.3898	3		23	13	4	30
Case	Never	F	21.3769	0	60	15	17	0
Case	Quit	F	26.7008	4	52	23	14	3	29
Case	Quit	F	21.4806	2	36	22	14	3	29
Case	Never	M	22.5941	3		18	11	2	30
Case	Never	F	20.5957	3	40	18	15	1	27
Case	Quit	F	32.6845	2		23	12	1	26
Case	Quit	F	21.2547	4	48	23	9	0	28
Case	Quit	M	24.3253	2		22	13	3	26
Case	Never	F	29.2838	2	54	23	10	3	30
Case	Never	F	25.1514	1	48	22	14	0	28
Case	Never	F	20.3089	2	47	22	11	2	30
Case	Never	F	25.7905	2	53	23	12	2	27
Case	Quit	F	22.1288	1		23	9	0
Case	Never	F	28.5297	12	50	23	14	1	27
Case	Never	F	16.4594	2	47.5	23	10	3	30
Case	Never	F	26.518	2	46	22	13	4	30
Case	Never	F	25.0422	3	32	23	12	0	25
Case	Never	F	31.2444	2	48	23	10	1	23
Case	Never	M	27.194	4		23	11	2	30
Case	Never	F	29.2833	1		14		0	29
Case	Never	F	21.3972	0	49	23	11	0	27
Case	Never	F	22.4569	3	50	21	10	1	30
Case	Never	F	28.93	3		14	16	6
Case	Never	M	25.8245	4		23	10	0	28
Case	Quit	M	25.37	2		23	11	1	29
Case	Quit	M	22.5941	6		23	12	1
Case	Quit	M	28.9808	2		22	14	1	27
Case	Quit	F	23.7344	0		23	11	3	26
Case	Quit	M	25.7446	0		23	10	0	27
Case	Quit	F	31.1731	3	58	14		0	30
Case	Quit	F	25.4207	1	52.5	22	8	1	29
Case	Quit	F	22.3117	0	52.5	23	19	5	29
Case	Never	M	24.8066	1		12	26	5	30
Case	Never	F	24.6891	1	49	23	16	3	29
Case	Quit	F	25.1514	4	45	23	12	1	28
Case	Quit	F	19.9183	1	49	23	15	1	26
Case	Never	M	23.4287	5		22	11	1
Case	Quit	M	24.7436	4		23	11	1	30
Case	Quit	F	21.7971	5	53	14		1
Case	Quit	F	20.4798	3	50	6	22	2
Case	Quit	F	34.007	7	54.5	2		1
Case	Quit	M	20.3587	1		11	19	0
Case	Quit	F	21.7971	2	50	19	20	0	29
Case	Never	F	26.2595	2	47	23	8	0	30
Case	Never	F	29.6921	3	54.5	7		2
Case	Never	M	28.7342	8		23	9	1	28
Case	Never	M	25.66	3		20	9	1	29
Case	Quit	M	27.3659	2		22	17	2	26
Case	Never	F	24.1266	0	27.5	22	10	2	29
Case	Quit	F	23.026	0	49	23	11	1	29
Case	Quit	F	24.9586	4	55	23	10	0	29
Case	Quit	F	18.5979	1	40	22	10	1	30
Case	Never	F	35.15	1		19	18	3	28
Case	Quit	M	26.5418	1		23	12	0	27
Case	Never	F	27.1177	3	41.5	23	7	1	28
Case	Never	F	25.5052	3	44	23	7	1	28
Case	Quit	F	19.5659	1	38	23	7	0	26
Case	Never	F	26.254	0		23	13	0	29
Case	Quit	M	26.9361	3		23	9	2	30
Case	Quit	M	27.7191	3		23	9	2	24
Case	Quit	F	22.8475	3	47.5	23	8	1	27
Case	Quit	F	28.12	8	50	23	13	0	30
Case	Quit	M	21.5029	2		22	14	1	26
Case	Never	M	21.1416	2		21	13	1	28
Case	Quit	M	22.312	3		22	11	2	27
Case	Quit	M	42.5094	0		23		1	27
Case	Never	F	32.4956	2		23	9	2	30
Case	Never	F	23.9116	2	37.5	20	12	2
Case	Quit	M	24.8166	4		23		3	27
Case	Quit	M	23.9865	2		20	11	2	29
Case	Quit	M	25.2914	2		23	9	1	27
Case	Never	F	21.811	0	52	23	8	0	23
Case	Quit	F	19.2227	2	48	23	12	1	25
Case	Quit	M	23.2892	3		23	11	1	25
Case	Never	F	21.6258	3	52.5	23	11	1	29
Case	Quit	M	27.0927	1		23	10	2	28
Case	Never	M	23.6724	2		22	13	0	24
Case	Quit	F	31.321	1	50	19		3	30
Case	Never	F	26.8837	1	52	23	11	6	29
Case	Quit	F	22.8603	6	44.5	23	14	0	30
Case	Never	M	23.3802	2		23	13	1	29
Case	Quit	M	26.037	2		23		2	26
Case	Quit	M	21.0579	1		23	12	2	28
Case	Never	F		3	36	23	16	0	29
Case	Never	M	27.9758	2		16	18	3	24
Case	Quit	F	23.0428	3	52	21	10	1	27
Case	Never	M	26.7889	2		23	9	4	28
Case	Quit	F	20.4961	2	54.5	23	10	1	30
Case	Quit	F	16.0375	4	56	23	12	1	28
Case	Quit	F	24.8865	2	55	23	10	0	29
Case	Never	F	21.7972	3		23	11	2	29
Case	Quit	M	23.5624	2		22	11	1	25
Case	Quit	M	23.1823	1		23	11	1	28
Case	Never	M	33.407	4		23	15	1	29
Case	Quit	F	33.4364	3	47.5	21	25	4	27
Case	Never	M	23.9865	4		23	11	3	25
Case	Quit	F	23.9602	2	50	23	11	0	29
Case	Quit	F	23.2381	3	62	23	10	0	27
Case	Never	F	24.0175	9	52	23	12	0	27
Case	Never	F	19.7513	1	37.5	18	17	3
Case	Never	M	19.6634	6		23	12	0	26
Case	Never	F	23.9938	3	45	23	14	1	29
Case	Quit	F	30.3787	0		23	12	4	30
Case	Never	F	22.1045	5	33	23	10	1	28
Case	Quit	F	23.6851	1	44.5	23	10	6	29
Case	quit	F	27.288	5		23	14	2	29
Case	Never	M	25.5376	5		23	9	1	29
Case	Never	F	25.8831	2	55	20	10	2	27
Case	Quit	F	23.9938	4	56	23	13	0	27
Case	Never	M	31.09	0		23	14	0	30
Case	Never	F	24.4429	4	48	23	10	3	28
Case	Never	F	25.6035	2	55	23	11	3	26
Case	Never	M	25.9964	2		23	13	1	28
Case	Never	F	25.7767	2	52.5	23	15	0	23
Case	Quit	F	26.8277	4	53	23	10	2	27
Case	Quit	M	23.1823	4		23	12	1	30
Case	Quit	F	29.7839	1	50	23	11	0	25
Case	Quit	F	30.6159	3	45	23	12	2	29
Case	Quit	F	20.192	5	50	23	12	5	27
Case	Quit	F	19.7513	0		23	16	4	29
Case	Never	F	21.6258	2	47.5	23	12	1	30
Case	Quit	F	23.6286	3	48.5	23	12	2	24
Case	Quit	M	25.9163	2		23	15	1	26
Case	Never	F	25.1274	3	43	23	11	0	26
Case	Quit	M	23.0783	5		23	10	1	29
Case	Quit	M	24.208	1		19	14	0	25
Case	Quit	F	20.9803	4	44.5	22	10	2	30
Case	Never	F	24.9743	4	45	23	11	1	29
Case	Quit	M	25.3941	4		23	10	3	30
Case	Never	F	21.5378	5	49	23	10	0	30
Case	Never	F	21.9688	0	50	20	15	0	28
Case	Never	M	23.4131	2		23	12	3	29
Case	Quit	M	23.6253	0		23	29	3	28
Case	Quit	M	20.2212	4		23	19	3	27
Case	Quit	M	36.4879	3		23	14	1	28
Case	Never	F	21.9247	3	55	23	15	2	30
Case	Never	F	20.3089	3	50	23	14	1	29
Case	Quit	F	25.9693	2	44.5	23	14	0	29
Case	Quit	M	21.7407	3		22	11	1	28
Case	Never	F	0	2	47.5	23	10	0	29
Case	Never	F	24.1827	3	46	23	15	3	30
Case	Quit	M	27.7597	4		21	13	1	28
Case	Never	F	27.3389	4	38	23	22	0	29
Case	Never	M	25.3377	2		23	11	0	28
Case	Quit	M	25.0854	1		23	12	2	27
Control	Quit	F		2
Control	Quit	F		0
Control	Never	M		3
Control	Quit	F	29.6464	2
Control	Never	F		0
Control	Current	F		2
Control	Never	M	22.2964	2
Control	Quit	F	24.6891	0
Control	Never	F	20.5462	0
Control	Quit	F	20.7234	0
Control	Quit	F	22.312	2
Control	never	F	21.9459
Control	Quit	F	22.4824	0
Control	Current	M	25.1019	3
Control	never	F	24.4304	4
Control	Quit	M	26.0608
Control	Never	F	21.6308	1
Control	Never	M	27.2592	0
Control	Current	F	23.026	1
Control	Current	F	41.3443	0
Control	Never	F	23.4011	2
Control	Never	F	18.8794	2
Control	Quit	F	23.2947	2
Control	Quit	F	27.9854	4
Control	Never	F	31.321	2
Control	Quit	F	26.5684	0
Control	Never	M	27.9765	3
Control	Never	F	22.8269	1
Control	Never	F	21.1106	1
Control	Quit	M	25.66	0
Control	Never	M	21.6158	2
Control	Current	F	21.7872	3
Control	Quit	M	21.4104	0
Control	Never	F		2
Control	Never	M	24.8202	2
Control	Never	M	24.6589	1
Control	Current	M	25.8398	0
Control	Never	M	22.9551	2
Control	Current	F	21.303	1
Control	Quit	M	36.3979	3
Control	Never	F	32.095	1
Control	Never	F	28.1261	2
Control	Quit	M	25.1022	0
Control	Quit	M	27.194	0
Control	Quit	F	25.6828	2
Control	Never	F	28.055	3
Control	Quit	F		2
Control	Never	F	20.6657	2
Control	Never	F	27.8	0
Control	Quit	M	35.3041	0
Control	Never	F	21.4806	0
Control	Quit	F	23.7344	2
Control	Current	F	25.125	1
Control	Never	M	33.2231	2
Control	Quit	M	21.5676	1
Control	Never	F	21.763	3
Control	Never	M	25.7994	2
Control	Never	M	27.194	1
Control	Current	F	36.9422	0
Control	Never	F	27.4357	4
Control	Never	M	23.4932	2
Control	Quit	F	25.7446	3
Control	Quit	M	24.6767	0
Control	Quit	M	32.2773	1
Control	Quit	F	24.1266	3
Control	Current	M	30.4066	2
Control	Never	F	19.9669	1
Control	Never	F	20.5042	2
Control	Never	F	21.2547	0
Control	Quit	F	23.5624	1
Control	Never	M	22.7393	2
Control	Never	F	19.7375	1
Control	Quit	F	32.9188	0
Control	Never	F	20.7988	3
Control	Never	F	20.8947	0
Control	Quit	F	18.1293	2
Control	Never	F	18.303	0
Control	Never	F	21.0315	2
Control	Current	F	22.1288	3
Control	Never	F	22.3117	2
Control	Never	F	20.0817	1
Control	Quit	F	25.7905	1
Control	Never	M	30.6804	0
Control	Never	F	20.5042	1
Control	Never	M	25.0878	2
Control	Quit	M	28.3396	0
Control	Quit	F	22.8603	3
Control	Never	M	25.7994	1
Control	Quit	M	26.5418	1
Control	Current	F	24.5606	1
Control	Quit	F	24.9586	2
Control	Quit	F	19.9669	0
Control	Never	F	22.3117	1
Control	Quit	M	25.7658	0
Control	Never	F	23.109	0
Control	Quit	M	28.2432	0
Control	Never	F	24.5432	0
Control	Never	M	33.8137	0
Control	Never	M	32.4848	0
Control	Never	F	27.4357	3
Control	Never	F	28.2864	2
Control	Never	M	26.3176	3
Control	Never	F	27.0619	0
Control	Never	F	21.6308	2
Control	Quit	M	23.6253	1
Control	Quit	F	23.1702	1
Control	Quit	F	21.2822	2
Control	Never	F	26.3017	1
Control	Never	M	25.1071	2
Control	Never	M	30.8459	2
Control	Quit	F	25.8456	4
Control	Never	M	26.6288	2
Control	Current	M	30.4066	0
Control	Current	F	23.4908	1
Control	Never	M	26.3096	2
Control	Quit	F	21.9636	2
Control	Never	F	22.4627	3
Control	Quit	M	29.2363	0
Control	Never	F	23.1702	1
Control	Never	F	19.5659	0
Control	Never	F	21.2547	2
Control	Never	F	25.7446	0
Control	Never	F	23.2947	2
Control	Never	F	24.1405	2
Control	Quit	F	28.2427	1
Control	Never	M	25.7243	2
Control	Quit	F	24.9586	3
Control	Never	F	19.9669	0
Control	Never	M	23.7171	0
Control	Never	F	26.052	1
Control	Quit	M	25.6832	2
Control	Never	M	37.4455	0
Control	Never	F	22.2378	2
Control	Quit	M	24.3253	2
Control	Quit	M	22.2378	1
Control	Current	M	29.0223	2
Control	Never	F	25.7446	3
Control	Quit	M	20.6127	3
Control	Current	F	19.9669	3
Control	Quit	F	20.466	2
Control	Never	F	21.2822	3
Control	Quit	M	25.0878	2
Control	Quit	F	22.8603	3
Control	Never	M	23.8692	1
Control	Quit	F	19.7513	0
Control	Never	F	20.5957	2
Control	Quit	F	24.9586	3
Control	Never	F	23.9206	0
Control	Never	F	23.9116	2
Control	Current	F	29.2917	2
Control	Current	F	18.4208	0
Control	Never	F	25.2297	2
Control	Quit	M	31.1667	2
Control	Never	F	37.1189	0
Control	Never	F	27.4357	0
Control	Current	F	26.3351	2
Control	Never	F	18.8369	2
Control	Quit	M	26.8507	3
Control	Never	M	29.755	2
Control	Never	F	22.312	4
Control	Never	M	33.3784	2
Control	Current	F	21.4104	0
Control	Never	M	30.919	2
Control	Never	F	23.2031	2
Control	Quit	M	25.8245	2
Control	Quit	M	21.7667	0
Control	Quit	M	23.7458	2
Control	Never	F	22.4627	2
Control	Quit	F	23.2947	1
Control	Never	F	24.8865	2
Control	Never	M	25.1071	0
Control	Never	F	18.3561	1
Control	Never	M	24.3898	2
Control	Current	M	25.8482	0
Control	Never	M	20.3768	0
Control	Never	M	24.3253	2
Control	Never	F	32.6871	1
Control	Quit	F	22.6553	2
Control	Quit	M	27.2139	3
Control	Quit	M	22.4627	0
Control	Current	M	23.0536	2
Control	Quit	F	19.3664	1
Control	Quit	F	28.9059	2
Control	Quit	F	22.5941	3
Control	Quit	F	22.6713	2
Control	Never	F	20.8947	2
Control	Never	F	26.3351	2
Control	Never	M	26.5418	0
Control	Quit	M	25.8245	1
Control	Never	M	23.3248	0
Control	Quit	F	20.0454	2
Control	Never	M	28.055	2
Control	Never	F	22.5941	4
Control	Quit	F	26.6058	1
Control	Quit	F	29.8565	1
Control	Quit	F	18.548	0
Control	Quit	M	27.2592	1
Control	Quit	M	27.3659	3
Control	Quit	F	25.7905	2
Control	Current	F	29.2838	0
Control	Never	F	25.0149	0
Control	Never	F	34.9676	3
Control	Never	F	22.7077	2
Control	Never	F	21.1106	2
Control	Quit	F	23.9116	4
Control	Never	M	25.5376	2
Control	Never	M	29.527	2
Control	Never	F	24.2738	0
Control	Never	F	20.5957	2
Control	Never	M	28.055	0
Control	Current	M	30.1286	0
Control	Never	F	25.7905	2
Control	Quit	F	21.9688	2
Control	Never	F	19.0041	2
Control	Quit	F	24.7495	3
Control	Never	M	32.9188	2
Control	Quit	M	28.3153	1
Control	Never	M	24.4051	2
Control	Never	M	25.1763	3
Control	Never	F	29.0496	5
Control	Quit	F	23.109	2
Control	Never	F	21.4539	0
Control	Quit	M	27.4357	3
Control	Never	M	21.6255	0
Control	Quit	F	22.2963	0
Control	Quit	F	23.4908	0
Control	Never	M	26.8702	0
Control	Never	F	20.1733	0
Control	Never	F	23.4011	0
Control	Never	M	29.5316	4
Control	Quit	M	26.4439	2
Control	Quit	F	21.6308	2
Control	Quit	F	25.5415	2
Control	Quit	F	22.312
Control	Quit	M	31.1667	2
Control	Quit	M	23.7076	0
Control	Never	F	25.8219	2
Control	Never	F	22.5941	1
Control	Current	M	28.5886	2
Control	Never	M	28.5021	3
Control	Never	M	21.7407	2
Control	Never	M	21.2846	2
Control	Current	F	23.4908	1
Control	Quit	F	26.6225	2
Control	Never	M	23.7171	1
Control	Never	F	43.9271	0
Control	Never	F	34.1736	3
Control	Current	F	29.1772	1
Control	Never	F	27.3389	2
Control	Quit	F	29.1183	3
Control	Never	F	31.1667	2
Control	Quit	M	32.4848	0
Control	Never	M	27.8913	2
Control	Quit	M	22.0448	0
Control	Quit	F	20.3691	0
Control	Never	M	25.1071	2
Control	Never	M	23.6253	1
Control	Never	F	28.3396	2
Control	Quit	F	19.3664	0
Control	Never	F	23.8239	1
Control	Quit	F	26.5684	1
Control	Never	F	27.4544	2
Control	Never	F	21.9688	2
Control	Quit	F	20.1333	2
Control	Current	F	30.1222	0
Control	Quit	F	31.9545	3
Control	Quit	M	24.4051	4
Control	Quit	F	25.8456	2
Control	Quit	F	27.1217	1
Control	Quit	F	21.1416	0
Control	Current	F	27.4544	3
Control	Quit	M	33.8912	2
Control	Quit	F	30.8936	3
Control	Quit	F	28.8862	2
Control	Never	F	23.2947	2
Control	Never	M	27.3659	3
Control	Never	M	21.9688	0
Control	Quit	F	23.8852	0
Control	Quit	F	18.8928	4
Control	Quit	F	30.6159	3
Control	Never	M	25.6204	2
Control	Quit	F	24.0283	3
Control	Never	F	27.6311	3
Control	Quit	F	23.9116	2
Control	Quit	F	20.5957	2
Control	Never	F	27.9074	2
Control	Never	F	21.9688	0
Control	Never	M	22.24	2
Control	Never	M	18.3684	1
Control	Quit	M	25.8245	0
Control	Never	M	26.5784	2
Control	Never	M	26.9361	0
Control	Quit	M	25.8398	0
Control	Quit	M	31.3777	2
Control	Quit	M	29.0886	2
Control	Quit	F	23.5918	3
Control	Quit	F	23.5134	0
Control	quit	F	21.303	0
Control	Never	M	26.6058	1
Control	Quit	F	30.3787	2
Control	Quit	F	22.1487	1
Control	Quit	F	20.779	3
Control	Never	F	28.8862	3
Control	Never	M	22.5583	2
Control	Quit	F	21.9636	3
Control	Quit	F	32.6099	0
Control	Quit	F	21.1106	1
Control	Never	F	30.6804	0
Control	Quit	F	25.3861	2
Control	Never	M	24.8232	0
Control	Current	F	33.9614	2
Control	Never	M	23.7076	0
Control	Quit	F	46.9815	0
Control	Quit	M	26.6229	1
Control	Quit	M	25.681	1
Control	Never	F	18.7926	4
Control	Quit	M	28.9808	0
Control	Quit	M	21.4644	2
Control	Quit	F	22.4627	0
Control	Never	F	30.6635	2
Control	Never	F	21.4539	0
Control	Quit	F	21.6115	2
Control	Never	M	23.6724	2
Control	Current	M	25.0878	3
Control	Current	F	21.4539	2
Control	Current	F	20.9803	2
Control	Never	F	27.4059	0
Control	Never	F	18.8794	1
Control	Quit	F	24.1266	2
Control	Quit	F	23.1702	0
Control	Quit	F	26.3096	3
Control	Quit	F	19.7643	2
Control	Current	F	22.4627	1
Control	Quit	F	25.3861	0
Control	Never	F	21.4806	3
Control	Quit	M	31.0546	3
Control	Quit	F	23.2947	2
Control	Quit	F	18.4573	2
Control	Never	F	22.1403	0
Control	Quit	F	22.313	2
Control	Never	F	33.8912	2
Control	Quit	M	23.9594	0
Control	Never	M	25.8456	0
Control	Never	M	21.4549	0
Control	Never	F	26.518	0
Control	Quit	M	26.8507	1
Control	Never	F	21.2846	2
Control	Quit	M	23.0536
Control	Never	F	19.7643	2
Control	Quit	F	23.7747	3
Control	Never	F	26.5784	3
Control	Never	M	23.8471
Control	Quit	M	22.2378	2
Control	Quit	M	46.8179	0
Control	Never	F	25.6035	3
Control	Quit	F	24.6891
Control	Never	F	21.9247	2
Control	Never	F	19.7375	2
Control	Quit	F	40.7382	2
Control	Never	M	24.3919	2
Control	Never	M	24.6206	3
Control	Quit	M	28.6587	0
Control	Quit	F	21.298	0
Control	Quit	F	34.4531	2
Control	Quit	F	31.9269	2
Control	Quit	F	33.468	2
Control	Quit	M	32.7723	5
Control	Never	F	25.8456	3
Control	Never	F	24.8865	2
Control	Quit	F	28.9719	3
Control	Current	F	25.8456	2
Control	Quit	M	27.1219	2
Control	Never	M	29.6424	3
Control	Quit	M	23.4908	1
Control	Current	F	23.4011	2
Control	Never	M	33.4695	3
Control	Never	F	20.7988	3
Control	Current	M	30.3415	3
Control	Never	F	25.0549	3
Control	Current	M	22.313	3
Control	Quit	M	22.9551	0
Control	Quit	M	27.9765	3
Control	Quit	M	27.2592	3
Control	Never	F	18.7926	3
Control	Never	F	34.4428	0
Control	Quit	M	29.1243	1
Control	quit	F	31.8821	4
Control	Never	F	32.9188	2
Control	Never	M	28.12	2
Control	Quit	F	23.3802	2
Control	Quit	F	23.026	0
Control	Quit	M	29.2363	4
Control	Never	F	19.9669	2
Control	Never	F	28.6939	1
Control	Never	F	21.9247	0
Control	Quit	M	21.9247	4
Control	Quit	F	48.3655	0
Control	Quit	F	20.0454	0
Control	Quit	M	24.4049	1
Control	Quit	F	33.6533	0
Control	Never	F	28.5297	3
Control	Never	M	26.6058	2
Control	Never	F	25.6832	2
Control	Quit	F	22.9619	4
Control	Never	F	22.2149	2
Control	Quit	M	24.669	2
Control	Quit	F	30.1756	1
Control	Never	F	24.7972	2
Control	Current	F	25.6035	3
Control	Quit	M	28.478	4
Control	Never	M	34.7196	0
Control	Never	M	28.2432	2
Control	Quit	M	24.0029	2
Control	Never	M	28.6939	4
Control	Never	M	25.2506	2
Control	quit	F	28.6624	1
Control	Never	M	29.8341	2
Control	Never	F	22.1487	3
Control	Never	F	25.5052	1
Control	Never	F	26.254	0
Control	Quit	F	25.9693	0
Control	Never	M	26.5763	2
Control	Quit	F	32.2773	2
Control	Quit	F	19.3664	1
Control	Quit	F	26.0879	4
Control	Current	M	29.9503	1
Control	Never	M	25.9324	2
Control	Never	F	23.1702	1
Control	Never	F	28.3191	1
Control	Never	M	28.8862	2
Control	Never	F	24.208	2
Control	Never	M	24.3898	2
Control	Never	F	23.1702	3
Control	Quit	F	31.8215	2
Control	Quit	F	30.1109	2
Control	Never	M	25.1071	3
Control	Quit	F	32.4462	2
Control	Quit	F	19.7643	3
Control	Current	F	30.8936	0
Control	Never	M	24.4051	0
Control	Never	F	23.616	2
Control	Quit	M	27.9765	0
Control	Current	M	36.7566	2
Control	Never	F	27.4609	1
Control	Never	M	27.1219	0
Control	Current	M	26.5418	2
Control	Never	F	21.7267	0
Control	Never	M	22.5284	0
Control	Current	M	25.1019	4
Control	Never	F	22.0943	0
Control	Never	M	32.7677	2
Control	Never	F	19.3855	1
Control	Never	F	20.3587	2
Control	Never	F	21.2547	2
Control	Current	F	18.5595	2
Control	Never	F	22.2149	2
Control	Quit	M	31.09	2
Control	Never	F	19.0198	2
Control	Never	F	27.4324	4
Control	Never	M	22.2378	0
Control	Never	F	21.09	3
Control	Quit	F	24.8664	2
Control	Never	F	30.1756	0
Control	Quit	F	26.4499	3
Control	Never	F	20.6575	3
Control	Never	M	19.1955	0
Control	Never	F	39.8526	0
Control	Current	M	34.2991	0
Control	Current	M	29.1561	0
Control	Quit	F	24.6891	4
Control	Quit	F	23.4011	2
Control	Never	F	23.8305	2
Control	Quit	F	26.4499	0
Control	Never	F	37.5852	4
Control	Quit	M	24.3898	3
Control	Quit	M	24.4097	2
Control	Current	F	31.09	0
Control	Current	M	25.1071	0
Control	Quit	M	39.0478	0
Control	Current	M	21.0195	0
Control	Current	M	25.8398	3
Control	Quit	F	19.5278	2
Control	Current	M	27.2592	2
Control	Never	M	25.8563	2
Control	Quit	M	23.4908	1
Control	Never	F	23.6253	0
Control	Quit	F	34.5389	0
Control	Quit	F	19.5684	3
Control	Never	M	31.9269	2
Control	Never	F	26.5684	4
Control	Quit	F	23.4908	3
Control	Quit	F	27.8042	1
Control	Never	F		4
Control	Current	M	29.4112	0
Control	Quit	F	29.2859	2
Control	Quit	F	23.4011	3
Control	Quit	F	16.8198	2
Control	Never	M	25.7994	3
Control	Never	M	25.1071	0
Control	Never	F	30.1109	1
Control	Quit	F	20.1136	4
Control	Never	M	35.6183	2
Control	Quit	F	26.6028	1
Control	Never	M	27.3659	3
Control	Quit	M	27.4951	2
Control	Never	F	23.0492	1
Control	Never	M	19.2603	0
Control	Quit	F	22.9985	0
Control	Never	M	25.7658	0
Control	Never	M	23.2459	0
Control	Quit	F	20.9803	0
Control	Current	F	24.208	2
Control	Never	F	24.4049	3
Control	Never	F	30.6635	2
Control	Never	F	24.6891	2
Control	Never	F	26.6028	1
Control	Quit	M	20.6721	3
Control	Current	F	25.9964	1
Control	Current	M	21.6975	0
Control	Current	F	29.1183	0
Control	Never	F	23.7747	3
Control	Never	M	28.478	0
Control	Quit	F	23.6724	2
Control	Never	F	29.0496	4
Control	Never	M	34.5389	2
Control	Quit	M	26.5784	2
Control	Never	M	24.9956	2
Control	Quit	F	32.8871	1
Control	Quit	F	25.0568	2
Control	Quit	F	33.2781	1
Control	Quit	F	21.1316	2
Control	Quit	F	22.3117	0
Control	Quit	F	25.0149	3
Control	Never	M	22.5164	2
Control	Never	M	31.7326	2
Control	Quit	F	21.2846	2
Control	Never	F	21.6308	0
Control	Current	M	24.3636	1
Control	Quit	F	33.3569	0
Control	Never	M	24.3636	0
Control	never	M	30.6804	2
Control	Never	F	48.0566	2
Control	Never	M	26.6288	3
Control	Never	F	27.7585	4
Control	Never	F	30.8936	2
